# Supplementary material for: Upper Tract Urothelial Cancer: Guideline of Guidelines
Source: Cancers (Basel). 2024 Mar 11;16(6):1115. doi: 10.3390/cancers16061115 (PMC10969327; doi:10.3390/cancers16061115)
Supplement: Supplementary file 1 [file cancers-16-01115-s001.zip]

Archive with 1 entries (1 files):
- cancers-2883482-supplementary.pdf
